# Supplementary material for: Effects of Pomegranate Extract on IGF-1 Levels and Telomere Length in Older Adults (55–70 Years): Findings from a Randomised Double-Blinded Controlled Trial
Source: Nutrients. 2025 Sep 16;17(18):2974. doi: 10.3390/nu17182974 (PMC12472374; doi:10.3390/nu17182974)
Supplement: Supplementary file 1 [file nutrients-17-02974-s001.zip]

Archive with 1 entries (1 files):
- nutrients-3861795-supplementary.pdf
